# Supplementary material for: Preferential apical infection of Caco-2 intestinal cell monolayers by SARS-CoV-2 is associated with damage to cellular barrier integrity: Implications for the pathophysiology of COVID-19
Source: PLoS One. 2025 Feb 10;20(2):e0313068. doi: 10.1371/journal.pone.0313068 (PMC11809792; doi:10.1371/journal.pone.0313068)
Supplement: S1 File — (XLSX) [file pone.0313068.s002.xlsx]

## Sheet: Feuil1
		Figure 1A : Basal mRNA expression of a panel of genes in Caco-2 cell line
B°AT1	0.00426102	0.00437478	0.00597247	0.0136163	0.00960203	0.00913585	0.00878935	0.0119961
ACE2	0.012417	0.00627305	0.00952251	0.0183634	0.00816307	0.0121407	0.0105676	0.0167784
TMPRSS2	0.0348595	0.0207953	0.0257375	0.0653816	0.0302804	0.0334155	0.0256246	0.0493154
TMPRSS4	7.3149e-08	5.2012e-08	5.2524e-08	2.7857e-06	6.4441e-08	8.0902e-08	1.1838e-07	2.6614e-07
NRP-1	0.0696089	0.0501859	0.0594386	0.168577	0.0515657	0.0689051	0.0605794	0.0983256
E-cadherin/CDH1	0.153223	0.0803057	0.120233	0.390538	0.143515	0.193698	0.133491	0.214546
PECAM1	0.0142786	0.0165159	0.036272	0.0041577	0.00305418	0.00464534	0.00650155	0.00857885
Zonulin/HP2	0.0134151	0.00696819	0.0197774	0.00115331	0.00230663	0.00462927	0.00632377	0.00198727
Occludin/OCLN	0.0292585	0.0160643	0.0197774	0.0135084	0.0123017	0.0245182	0.0255594	0.0107464
JAM-A/F11R	0.739694	0.279322	0.285191	0.257028	0.286181	0.367292	0.320856	0.120742
Connexine/CX43	0.00550516	0.00872881	0.013139	0.00364466	0.00182866	0.0133687	0.0217175	0.00211519
			FIGURE 2 B: TEER measurement
	No virus			Apical inoculation			Basal inoculation
T0	565	621.5	678	565	621.5	678	565	621.5	678
4H	644.1	723.2	665.005	858.8	858.8	745.8	779.7	802.3	813.6
8H	644.1	723.2	665.005	734.5	711.9	678	700.6	689.3	666.7
16H	644.1	723.2	665.005	726.59	734.5	689.3	508.5	621.5	655.4
24H	644.1	723.2	665.005	485.9	542.4	474.6	621.5	644.1	621.5
					Figure 4 B and 4C : Quantification of viral release in the upper and lower chambers of the Caco-2 cell monolayer during apical and basolateral inoculation
	Apical Inoculation						Basal Inoculation
	Upper chamber			Lower chamber			Upper chamber			Lower chamber
T0	21.26	21.2	21.17	41.94	41.94	41.94	41.94	41.94	41.94	20.73	21.08	21
4H	22.22	22.61	21.56	41.94	41.94	41.94	37.88	36.5	38.76	22.31	22.2	22.5
8H	21.23	21.21	20.37	41.94	41.94	37.74	38.16	38.23	41.94	22.5	22.67	23.29
16H	20.81	19.76	20.35	41.94	34.76	34.51	37.63	37.15	41.94	22.5	15.6	22.63
24H	20.13	20.32	20.53	31.08	29.9	31.26	30.54	38.03	37.1	22.75	23.16	22.56
48H	17.6	15.37	16.2	28.77	25.71	23.93	38.89	38.7	35.71	21.57	22.15	21.77
		Figure 4D: TCID of SARS-CoV-2 infectious particles released in the supernatant of Caco-2 cells monolayer after 48h post-infection
	Upper chamber			Lower chamber
Apical inoculation	210848	210848	281171	5	6.66761	2108.48
Basal Inoculation	0	0	0	0	3.74947	374.471
	Figure 6C: Quantification of viral release in the upper and lower chambers of the Caco-2/HT29 cell monolayer during apical inoculation and basolateral inoculation by qRT-PCR
	Upper chamber		Lower chamber
Apical inoculation	32.7847	25.1747	0.044064	0.0376879
Basal inoculation	0	0	1.06	1.19
	Figure 6D: TCID of of SARS-CoV-2 infectious particles released in the supernatant of Caco-2/HT29 cells monolayer
	Upper chamber		Lower chamber
Apical inoculation	210848300	15811390	500	1185.69
Basal inoculation	0	0	0	1581.14
